# Supplementary material for: Epistatic interactions among multiple copies of FLC genes with naturally occurring insertions correlate with flowering time variation in radish
Source: AoB Plants. 2023 Feb 2;15(2):plac066. doi: 10.1093/aobpla/plac066 (PMC9893874; doi:10.1093/aobpla/plac066)
Supplement: plac066_suppl_Supplementary_Table_S1 [file plac066_suppl_supplementary_table_s1.xlsx]

## Sheet: Sheet1
	Table S1. Primer list of RsFLC1, RsFLC2 and RsFLC3 for qRT-PCR.
	Target region	Primer name	5'-3'	Resource
	RsFLC1	RsFLC1-rtpcr-F1	AGCTTTCCGTTCTCTGTGAC	Developed for this study
	RsFLC1	RsFLC1-rtpcr-R1	CCAAGGCTTTAAGATCATCGT	Developed for this study
	RsFLC2	RsFLC2-rtpcr-F1	CGCTCTTCTCGTTGTCTCAG	Developed for this study
	RsFLC2	RsFLC2-rtpcr-R1	TGGTGTGAACCATACTTCAGATC	Developed for this study
	RsFLC3	RsFLC3-rtpcr-F1	ACGACGCAGTGGTCTCATT	Developed for this study
	RsFLC3	RsFLC3-rtpcr-R1	CGATCAAGGATCCTGACA	Developed for this study
	RsCAM7	RsCAM7_1L	TGACCGATGACCAGATCTCA	Mitsui et al. 2015
	RsCAM7	RsCAM7_1R	AGTGACCTCATCACGGTTCC	Mitsui et al. 2015
