# Supplementary material for: Epistatic interactions among multiple copies of FLC genes with naturally occurring insertions correlate with flowering time variation in radish
Source: AoB Plants. 2023 Feb 2;15(2):plac066. doi: 10.1093/aobpla/plac066 (PMC9893874; doi:10.1093/aobpla/plac066)
Supplement: plac066_suppl_Supplementary_Table_S2 [file plac066_suppl_supplementary_table_s2.xlsx]

## Sheet: Sheet1
Table S2. Primers used to amplify the first intronic regions of RsFLC1 and RsFLC2.
Target region	Primer name	5'-3'	Resource
RsFLC1 1st intron	RsFLC1_int1_Fb	tttaatcgcaagcgttgtgt	Developed for this study
RsFLC1 1st intron	RsFLC1_int1_Rb	tggttggcatatcaaacgaac	Developed for this study
RsFLC2 1st intron	RsFLC2_int1_F3	gaaccgaacctcaggatcaa	Developed for this study
RsFLC2 1st intron	RsFLC2_int1_F4	cttcacaccacaacatcaagtct	Developed for this study
