# Supplementary material for: Epistatic interactions among multiple copies of FLC genes with naturally occurring insertions correlate with flowering time variation in radish
Source: AoB Plants. 2023 Feb 2;15(2):plac066. doi: 10.1093/aobpla/plac066 (PMC9893874; doi:10.1093/aobpla/plac066)
Supplement: plac066_suppl_Supplementary_Table_S3 [file plac066_suppl_supplementary_table_s3.xlsx]

## Sheet: Sheet1
Table S3. Results of BLASTn searches of the intron insertions of RsFLC1 and RsFLC2 against NCBI non-redundant database using e-100 as the significance similarity threshold.
Name	# Nucleotides	# Sequences	% GC	% Identical Sites	% Pairwise Identity	Accession	Bit-Score	Created Date	Database	Description	E Value	Grade	Hit end	Hit start	Max Sequence Length	Min Sequence Length	Molecule Type	Organism	Query	Query coverage	Query end	Query start	Sequence	Sequence Length
LR778313	3730	2	0.495	0.965	0.965	LR778313	2987.67	Fri Apr 09 13:27:02 GMT+09:00 2021	nr	Raphanus sativus genome assembly, chromosome: 4	0	0.978	41500156	41498320	1893	1837	DNA	Raphanus sativus	RsFLC1 insertion at intron1	0.9911	1893	1	GCCCTAATTTGTAAACGCTCCCAGGCACATATTACGAGGCCGCCGCACTTCATCTTCCCCCTCGACGCCGGCGGCGGATCTGCTTGCCGGCGTCGCCATCCTTCCTTTTCTCTCATGTCTAGCTTCATCGTCCTCATCATGTATCTCGTTTCTCATTTCGTCATCAATCCTCCGCACTGCAAAACCACCGGATCTATTTATCTCTCTTCCGCTCGTCTCGTCACTGTCACACCTCTATCTCGTCTCGTCACTGTCGCTCTCCTACAACGCCTCGCCGTCATCACTCCTCCTCTCGCCGTCGTCACTCCTCCTCTCGCCGTCGTCACTCCCGCATCCCGTTTCACCGTCGTCACTACCCCATCCCGTCTCACCGTCGTCACTCCCCCATCCCGCCTCGCC…	1893
LR778317	3740	2	0.495	0.963	0.963	LR778317	2983.16	Fri Apr 09 13:27:02 GMT+09:00 2021	nr	Raphanus sativus genome assembly, chromosome: 8	0	0.978	30470633	30468792	1898	1842	DNA	Raphanus sativus	RsFLC1 insertion at intron1	0.9937	1898	1	GCCCTAATTTGTAAACGCTCCCAGGCACATATTACGAGGCCGCCGCACTTCATCTTCCCCCTCGACGCCGGCGGCGGATCTGCTTGCCGGCGTCGCCATCCTTCCTTTTCTCTCATGTCTAGCTTCATCGTCCTCATCATGTATCTCGTTTCTCATTTCGTCATCAATCCTCCGCACTGCAAAACCACCGGATCTATTTATCTCTCTTCCGCTCGTCTCGTCACTGTCACACCTCTATCTCGTCTCGTCACTGTCGCTCTCCTACAACGCCTCGCCGTCATCACTCCTCCTCTCGCCGTCGTCACTCCTCCTCTCGCCGTCGTCACTCCCGCATCCCGTTTCACCGTCGTCACTACCCCATCCCGTCTCACCGTCGTCACTCCCCCATCCCGCCTCGCC…	1898
LR778318	3722	2	0.496	0.965	0.965	LR778318	2980.45	Fri Apr 09 13:27:02 GMT+09:00 2021	nr	Raphanus sativus genome assembly, chromosome: 9	0	0.977	23515826	23517658	1889	1833	DNA	Raphanus sativus	RsFLC1 insertion at intron1	0.989	1889	1	GCCCTAATTTGTAAACGCTCCCAGGCACATATTACGAGGCCGCCGCACTTCATCTTCCCCCTCGACGCCGGCGGCGGATCTGCTTGCCGGCGTCGCCATCCTTCCTTTTCTCTCATGTCTAGCTTCATCGTCCTCATCATGTATCTCGTTTCTCATTTCGTCATCAATCCTCCGCACTGCAAAACCACCGGATCTATTTATCTCTCTTCCGCTCGTCTCGTCACTGTCACACCTCTATCTCGTCTCGTCACTGTCGCTCTCCTACAACGCCTCGCCGTCATCACTCCTCCTCTCGCCGTCGTCACTCCTCCTCTCGCCGTCGTCACTCCCGCATCCCGTTTCACCGTCGTCACTACCCCATCCCGTCTCACCGTCGTCACTCCCCCATCCCGCCTCGCC…	1889
HG994370	1400	2	0.399	0.775	0.775	HG994370	554.019	Fri Apr 09 13:27:02 GMT+09:00 2021	nr	Brassica napus genome assembly, chromosome: C06	2.45e-152	0.57	27577300	27578004	705	695	DNA	Brassica napus	RsFLC1 insertion at intron1	0.3639	1884	1190	GGCTCCTCATGGAGGATAACACAAACTCACTCGTTGTACACCGAAGTGTCCCGCTTCAGCTTAGACCGTCTATGCCTAATCACTAACTTGACAGGTTTCGTGGATCAGCTTTTCAGACTCAGTTTCCCCAAATCTTGCGTTCTCCAGCACATTAATGTTGGTGTCATATGCCTTGATTTGACCAAAGTCCCGGCTTTATCAAGTTATCTAGTTAACCTCTACTCTATTGGCTGTTCTGAAGTCTCTAATGGTAATCTTGAGATTCACCTAGTCTCACTCTCTTCCTCACCGATAATTACTCATCAATGTGTTTGAGATTCACCTAGTTTTTTTTGTGAGCTTTGTCGGTTTTAGAGTTGATCATGCTTGTTTCAGTGTCAAATCAAGTCAGCTAGGACT…	717
LR031880	1402	2	0.388	0.772	0.772	LR031880	541.395	Fri Apr 09 13:27:02 GMT+09:00 2021	nr	Brassica oleracea HDEM genome, scaffold: C6	1.55e-148	0.568	24555561	24556267	707	695	DNA	Brassica oleracea	RsFLC1 insertion at intron1	0.3639	1884	1190	GGCTCCTCATGGAGGATAACACAAACTCACTCGTTGTACACCGAAGTGTCCGGCTTCAGCTTAGACCGTCTATGCCTAATCACTAACTTGACAGGTTTCGTGGATCAGCTTTTCAGACTCAGTTTCCCCAAATCTTGCGTTCTCCAGCACATTAATGTTGGTGTCATATGCCTTGATTTGACCAAAGTCCCTGCTTTATCAAGTTATCTAGTTAACCTCTACTCTATTGGCTGTTCTGAAGTCTCTAATGGTAATCTTGAGATTCACCTAGTCTCACTGTCTTCCTCACTGATAATTACTCATCAATGTGTTTGAGATTCACCTAGTTTTTTTTTGTGAGCTTTGTCGGTTTTAGAGTTGATCATGCTTGTTTCAGTGTCAAATCAAGTCAGCTAGGAC…	719
XR_004449570	1400	2	0.383	0.755	0.755	XR_004449570	485.491	Fri Apr 09 13:27:02 GMT+09:00 2021	nr	PREDICTED: Brassica rapa uncharacterized LOC103830025 (LOC103830025), transcript variant X2, ncRNA	1.04e-131	0.559	3842	4546	705	695	DNA	PREDICTED: Brassica rapa	RsFLC1 insertion at intron1	0.3639	1884	1190	GGCTCCTCATGGAGGATTACACAAACTCACTCATTGTACACCGAAGTCTCCGACTTCAGCTCAGACCGTCTATGACTTATCACTAACTTGACAGGTTTCGTGGATCCGTGTTTCAGACTCGGTTTCCTCAAAGTTCGCATTCTCCAGCGCGGTAATGTCGGTGTCATATGCTTTGATTTGACCAAAGTCCCCGCTTTATCATGTTATCAAGTTAACCTCTACTATATTGGCTGTTCTGAAGTCTCTAATGGTACTTTTGAGATTCACTTAGTCTCACCATCTTCCTGACCGATAATTACTCGTCAATGTGTTTGAGATTCATCTAGTTTTTTTTGTGAGCTTTGTCGATTTTAGAGTTGATCATGCTTATTTTAGTGTCAAATCAAGTCGGCTAGGAAT…	718
XR_625656	1400	2	0.383	0.755	0.755	XR_625656	485.491	Fri Apr 09 13:27:02 GMT+09:00 2021	nr	PREDICTED: Brassica rapa uncharacterized LOC103830025 (LOC103830025), transcript variant X1, ncRNA	1.04e-131	0.559	3831	4535	705	695	DNA	PREDICTED: Brassica rapa	RsFLC1 insertion at intron1	0.3639	1884	1190	GGCTCCTCATGGAGGATTACACAAACTCACTCATTGTACACCGAAGTCTCCGACTTCAGCTCAGACCGTCTATGACTTATCACTAACTTGACAGGTTTCGTGGATCCGTGTTTCAGACTCGGTTTCCTCAAAGTTCGCATTCTCCAGCGCGGTAATGTCGGTGTCATATGCTTTGATTTGACCAAAGTCCCCGCTTTATCATGTTATCAAGTTAACCTCTACTATATTGGCTGTTCTGAAGTCTCTAATGGTACTTTTGAGATTCACTTAGTCTCACCATCTTCCTGACCGATAATTACTCGTCAATGTGTTTGAGATTCATCTAGTTTTTTTTGTGAGCTTTGTCGATTTTAGAGTTGATCATGCTTATTTTAGTGTCAAATCAAGTCGGCTAGGAAT…	718
LR031574	1400	2	0.383	0.755	0.755	LR031574	485.491	Fri Apr 09 13:27:02 GMT+09:00 2021	nr	Brassica rapa genome, scaffold: A07	1.04e-131	0.559	17083523	17084227	705	695	DNA	Brassica rapa	RsFLC1 insertion at intron1	0.3639	1884	1190	GGCTCCTCATGGAGGATTACACAAACTCACTCATTGTACACCGAAGTCTCCGACTTCAGCTCAGACCGTCTATGACTTATCACTAACTTGACAGGTTTCGTGGATCCGTGTTTCAGACTCGGTTTCCTCAAAGTTCGCATTCTCCAGCGCGGTAATGTCGGTGTCATATGCTTTGATTTGACCAAAGTCCCCGCTTTATCATGTTATCAAGTTAACCTCTACTATATTGGCTGTTCTGAAGTCTCTAATGGTACTTTTGAGATTCACTTAGTCTCACCATCTTCCTGACCGATAATTACTCGTCAATGTGTTTGAGATTCATCTAGTTTTTTTTGTGAGCTTTGTCGATTTTAGAGTTGATCATGCTTATTTTAGTGTCAAATCAAGTCGGCTAGGAAT…	718
HG994361	1401	2	0.387	0.754	0.754	HG994361	479.179	Fri Apr 09 13:27:02 GMT+09:00 2021	nr	Brassica napus genome assembly, chromosome: A07	4.43e-130	0.559	18114650	18115355	706	695	DNA	Brassica napus	RsFLC1 insertion at intron1	0.3639	1884	1190	GGCTCCTCATGGAGGATTACACAAACTCACTCATTGTACACCGAAGTCTCCGACTTCAGCTCAGACCGTCTATGAGTTATCACTAACTTGACAGGTTTCGTGGATCCGTGTTTCAGACTCGGTTTCCTCAAAGTTCGCGTTCTCCAGCGCGGTAATGTCGGTGTCATATGCTTTGATTTGACCAAAGTCCCTGCTTTATCATGTTATCAAGTTAACCTCTACTCTATTGGCTGTTCTGAAGTCTCTAATGGTACTTTTGACTATCACTTAGTCTCACCATCTTCCTGGCCGATAATTACTCGTCAATGTGTTTGAGATTCATCTAGTTTTTTTTTGTGAGCTTTGTCGATTTTGGAGTTGATCATGCTTATTTTAGTGTCAAATCAAGTCGGCTAGGAA…	719
HG994371	769	2	0.469	0.83	0.83	HG994371	386.306	Fri Apr 09 13:27:02 GMT+09:00 2021	nr	Brassica napus genome assembly, chromosome: C07	7.51e-102	0.515	15488090	15488475	386	383	DNA	Brassica napus	RsFLC1 insertion at intron1	0.2005	1187	805	CACAGATTATACACCCGACATCGAGGCAGACCCATCTCGCCAAGGTTTCTATGGAGTTAAGCTACATTGTTTGAATCTCTTTCTCTTAGTGACCCCCAGATCTATTGTGCAAGAGTGTGGTTTCGCCAGTTTAACCTGTTACTATATCACCGCTGCGTCTCCATCACACTACGCCGTCTCAAGCATCGACGGTTCTTCACAAAGTTTGATTTGTGGCACTCCCAATCTTTTCGTCGCTGAAACTACTGTGCAAAAGTGTAGACTCGCCAGATCTACTAGCTACTATGCCACCGCTGCGCTTCCATCACATTACGCCGTCTCAAACATCGACAGTTCTTCACAGAGTCAACTATGCGACCTTCAAACCAGAGCTTCTATCCTCAACA	389
RsFLC1 insertion at intron1			0.486					Fri Apr 09 13:23:38 GMT+09:00 2021		A new nucleotide sequence entered manually							DNA						GCCCTAATTTGTAAACGCTCCCAGGCACATATTACGAGGCCGCCGCACTTCATCTTCCCCCTCGACGCCGGCGGCGGATCTGCTTGCCGGCGTCGCCATCCTTCCTTTTCTCTCATGTCTAGCTTCATCGTCCTCATCATGTATCTCGTTTTCCTCCATTTTCGTCATCAAATCCCTCCGCCACCTGGCAAAAACCCACCCGGAAATCCTATTTTTATTTCTCTTCTTTCCCCGCTTCGTTCTTCGTTTACTTGGTTCACACCCTCTATCTCCGTTTCGTTACTGTACGCTACTACCTACAACGCCTACGCCGTCATCACTACCTACCTACTACGCCGTCGTCACTACCTACCTACTCGCCGTCGTCACTACCCGCATCCCGTTTACACCGTACGTCAC…	1910
Name	# Nucleotides	# Sequences	% GC	% Identical Sites	% Pairwise Identity	Accession	Bit-Score	Created Date	Database	Description	E Value	Grade	Hit end	Hit start	Max Sequence Length	Min Sequence Length	Molecule Type	Organism	Query	Query coverage	Query end	Query start	Sequence	Sequence Length
LR778310	3202	2	0.471	0.999	0.999	LR778310	2883.97	Fri Apr 09 15:20:32 GMT+09:00 2021	nr	Raphanus sativus genome assembly, chromosome: 1	0	0.992	46098268	46096668	1601	1601	DNA	Raphanus sativus	RsFLC2 insertion at intron1	0.984	1614	14	TTTTTTTTGTAACACAGCTTATATTATAAAAGGTTCAAGGAGCATCATCGGTTACAACTGAAGTAAAAGATTCCGGAGCCATGCTCGACGGTCTAACGAAGCTAAAAGACATTACAAAACAACTAAAGATAAAACCATCTAGGGGCGAGTCATGCTCAGCGAAATGAAGAAACCCGAAAGGAAGCTCCACTTTTGATCCCATGGCGATTGTTCCTAAGAACAATTGATAGTCGAAAACGACGTTGATACACCTTGTGTTGTTGACTGGCCAGAGCTTAAGGTGAGAAGCTCTAGAAACGTAGACGACACTGAAAGTACGGAGTCCTATCTGACTTGATTTGGCGCTGAAACAAGAACACTTAGCTTTAAACCCAACACAGCTTACCGAAGAGACTAGGT…	1601
HG994368	1942	2	0.443	0.848	0.848	HG994368	1102.24	Fri Apr 09 15:20:32 GMT+09:00 2021	nr	Brassica napus genome assembly, chromosome: C04	0	0.719	57443653	57442672	982	960	DNA	Brassica napus	RsFLC2 insertion at intron1	0.59	972	13	CTTTTTTTTTTAACACAACTTATATTATAAAAGGCTCAATGAGCATCAATGTTTACAACAGAAGCAGAAGATCTCGGAGCCATGCTCAACGGTAGAACGAAACTAGAAAACATTACAAAACAACTAAAGATAAAACCATTTCGGGGTGAGTCATGCTCAGCGAAATGAAGAAACCCAAAAGGCAGCTCCACTTTTGTTCCCATGGCGATTGTTCTCAAGAACAATTGATAGTCGAAAACGACGTTGAAACACCTATTAGAAGAAGTCGGAATGTTGAATAGCAAGAACTTTAGGTGAGAAGCTCCAGAACTATAGACAACACTGAGAGTACGGAGTCCTATACGACTTGATTTGGCGTTGAAACAAGCATAATCAGCTTTAAATCCAACAAGGCTTACC…	982
LR031873	1943	2	0.444	0.847	0.847	LR031873	1095.93	Fri Apr 09 15:20:32 GMT+09:00 2021	nr	Brassica oleracea HDEM genome, scaffold: C4	0	0.719	57037784	57036802	983	960	DNA	Brassica oleracea	RsFLC2 insertion at intron1	0.59	972	13	CTTTTTTTTTTAACACAACTTATATTATAAAAGGCTCAATGAGCATCAATGTTTACAACAGAAGCAGAAGATCTCGGAGCCATGCTCAACGGTAGAACGAAACTAGAAAACATTACAAAACAACTAAAGATAAAACCATTTCGGGGTGAGTCATGCTCAGCGAAATGAAGAAACCCAAAAGGCAGCTCCACTTTTGTTCCCATGGCGATTGTTCTCAAGAACAATTGATAGTCGAAAACGACGTTGAAACACCTATTAGAAGAAGTCGGAATGTTGAATAGCAAGAACTTTAGGTGAGAAGCTCCAGAACTATAGACAACACTGAGAGTACGGAGTCCTATACGACTTGATTTGGCGTTGAAACAAGCATAATCAGCTTTAAATCCAACAAGGCTTACC…	983
LR778318	1290	2	0.417	0.966	0.966	LR778318	1065.27	Fri Apr 09 15:20:32 GMT+09:00 2021	nr	Raphanus sativus genome assembly, chromosome: 9	0	0.681	22722025	22721381	645	645	DNA	Raphanus sativus	RsFLC2 insertion at intron1	0.3964	658	14	TTTTTTTTGTAACACAGCTTATATTATAAAAGGTTCAAGGAGCATCATCGGTTACAACTGAAGCAAAAGATTCCGGAGCCATGCTCGACGGTCTAACGAAGCTAAAAGACATTACAAAACAACTAAAGATAAAACCATCTAGGGGCGAGTCATGCTCAGCGAAATAAAGAAACCCGAAAGGAAACTCCACTTTTGATCCCATGGCGATTGTTCCTAAAAACAATTGATAGTCGAAAACGACGTTGATACACTTTGTTTTGTTGACTGGCCAGAGCTTAAGGTGAGAAGCTCTAGAAACGTAGGCGACACTGAAAGTACGGAGTCCTATCTGACTTGATTTGGCGCTGAAACAAGAACACTTAGCTTTAAACCCAACACAGCTTACCGAAGAGACTAGGT…	645
LR778312	1837	2	0.428	0.831	0.831	LR778312	965.187	Fri Apr 09 15:20:32 GMT+09:00 2021	nr	Raphanus sativus genome assembly, chromosome: 3	0	0.695	30739932	30740859	928	909	DNA	Raphanus sativus	RsFLC2 insertion at intron1	0.5587	922	14	TTTTTTTTGTAACACAACTTATATTATAAAAAGCTCAATGAGCAATAACGTTTACAACTAAAGCAGAAGATACCGGAGCCATGCTCGACGATAGAAGGAAGCTAAAAAAACATTACAAGACAACTAAAGATAATACCATCTTGGGGCGAATCATGCTCAGCGAAATGAAGAAACCCAACGGGAAGCTCCACTTTTGTTCCCATGGCGATTGTTCTAGAGAACATTTGATAGTCGAAAACGACGTTGATACACCTATAAGGAGTTGGATTGTTGAGTAGCAAGAACTTTAGGTGAGAAGCGCCAGAACAGTAGACAACATTGAGAATATGGAGTCCTATTTGACTTGATCTGTCATTAAAACGAGCACACTTAGCTTTAAAACCAACAAAGCTTACGGAA…	929
HG994366	1825	2	0.441	0.827	0.827	HG994366	942.645	Fri Apr 09 15:20:32 GMT+09:00 2021	nr	Brassica napus genome assembly, chromosome: C02	0	0.692	59383244	59382325	920	905	DNA	Brassica napus	RsFLC2 insertion at intron1	0.5562	917	13	CTTTTTTTTGTAACACCAATCTTATATTAAAAAGCTCAAAGAGCATAAAAGTTTACAACTGAAGCAAAAGATCCCGAAGACATGCTCAACGGTAGAATGAAGCTAGAAAACATTACAAAACAACTAAAGATAGAACCATCTAGGGGCGAGTCATGCTCAGCGAAACGAATAAACCCAAAGGGAAGCTCCACTTTTGTTCCCATGGTAATTGTTCGAAAGAACAACTGATAGTCAAAAACGACGTTGATACACCTATAAGAAGACGTTGGAATGTTGAATGGCAAGAGCCTTAGGTGAGAAGCTCCAGAACCGTAGACAACATTAAGAGTACGAAGTCCTATCTGACTTGATATGACGATGAAACAAGCACAATCAGCTTTAAACCCAACAAAACTTATC…	926
LR031878	1833	2	0.442	0.825	0.825	LR031878	930.923	Fri Apr 09 15:20:32 GMT+09:00 2021	nr	Brassica oleracea HDEM genome, scaffold: C1	0	0.692	11261066	11260143	924	909	DNA	Brassica oleracea	RsFLC2 insertion at intron1	0.5587	922	14	TTTTTTTTGTAACACCAAACTTATATTAAAAAACTCAAAGAGCATAAAAGTTTACAACTGAAGCAAAAGATCCCGGAGACATGTTCAACGGTAGAATGAAGCTAGAAAACATTTCAAAACAACTAAAGATAGAACCATCTAGGGGCGAGTCATGCTCAGCGAAACGAAGAAACCCAAAGGAATGCTCCACTTTTGTTCCCATGGTGATTGTTCGAAAGTACAACTGATAGTCGAAAACGACGTTGATACACCTATAAGAAGACGTTGGAATGTTGAATGGCAAGAGCCTTAGGTGAGAAGCTCCAGAACCGTAGACAACATTAAGAGTACGAAGACATGTCTGACTTGATATGACGATGAAACAAGCACAAGCAGCTTTAAACCCAACAAAACTTATCG…	931
HG994365	1833	2	0.442	0.825	0.825	HG994365	930.923	Fri Apr 09 15:20:32 GMT+09:00 2021	nr	Brassica napus genome assembly, chromosome: C01	0	0.692	11275206	11274283	924	909	DNA	Brassica napus	RsFLC2 insertion at intron1	0.5587	922	14	TTTTTTTTGTAACACCAAACTTATATTAAAAAACTCAAAGAGCATAAAAGTTTACAACTGAAGCAAAAGATCCCGGAGACATGTTCAACGGTAGAATGAAGCTAGAAAACATTTCAAAACAACTAAAGATAGAACCATCTAGGGGCGAGTCATGCTCAGCGAAACGAAGAAACCCAAAGGAATGCTCCACTTTTGTTCCCATGGTGATTGTTCGAAAGTACAACTGATAGTCGAAAACGACGTTGATACACCTATAAGAAGACGTTGGAATGTTGAATGGCAAGAGCCTTAGGTGAGAAGCTCCAGAACCGTAGACAACATTAAGAGTACGAAGACATGTCTGACTTGATATGACGATGAAACAAGCACAAGCAGCTTTAAACCCAACAAAACTTATCG…	931
HG994371	1822	2	0.451	0.824	0.824	HG994371	929.12	Fri Apr 09 15:20:32 GMT+09:00 2021	nr	Brassica napus genome assembly, chromosome: C07	0	0.69	19981928	19982844	917	905	DNA	Brassica napus	RsFLC2 insertion at intron1	0.5562	918	14	TTTTTTTTGTGCACAAACTTATATTATAAAAGGCTCAAAGAGAAACGTTTACAACTGAAGTAGAAAGTCCCGGAGCCAAGCTCGACGGTAGAATGAAACTAGAAAACCTTACAAAACAACTAGAGATAGAACCATATAGGGGCGAGTCACGCTCAGCGAAATGAAGAAACCCAAAGAGAAGCTCCATTTTTGATCCCATGGCGATTGTTCGAAAGAACAATTGATAGTCGAAAACGACGTTGATACACCTATAAGAAGCGGTTGGAATGTTGACTGGCAAGAACTTTAAGTGAGAAGCTCCAGAACCGTAGACAACATTGAGAGTACGAAGTCCTATCTGACTTGATTTGGCGCTGAAACAAGCACAATCAGCTTTAAACCCGACAAGGCTTACCGAAG…	924
RsFLC2 insertion at intron1			0.471					Fri Apr 09 13:39:39 GMT+09:00 2021		A new nucleotide sequence entered manually							DNA						TGTCTCGATGAGCTTTTTTTTGTAACACAGCTTATATTATAAAAGGTTCAAGGAGCATCATCGGTTACAACTGAAGTAAAAGATTCCGGAGCCATGCTCGACGGTCTAACGAAGCTAAAAGACATTACAAAACAACTAAAGATAAAACCATCTAGGGGCGAGTCATGCTCAGCGAAATGAAGAAACCCGAAAGGAAGCTCCACTTTTGATCCCATGGCGATTGTTCCTAAGAACAATTGATAGTCGAAAACGACGTTGATACACCTTGTGTTGTTGACTGGCCAGAGCTTAAGGTGAGAAGCTCTAGAAACGTAGACGACACTGAAAGTACGGAGTCCTATCTGACTTGATTTGGCGCTGAAACAAGAACACTTAGCTTTAAACCCAACACAGCTTACC…	1627
